# Supplementary material for: Synthesis, structure and toxicity evaluation of ethanolamine nitro/chloronitrobenzoates: a combined experimental and theoretical study
Source: Chem Cent J. 2017 Dec 6;11:129. doi: 10.1186/s13065-017-0346-5 (PMC5718998; doi:10.1186/s13065-017-0346-5)
Supplement: Supplementary file 2 — Additional file 2. Cif file for compound 1. [file 13065_2017_346_MOESM2_ESM.cif]

 
data_viiip 
 
_audit_creation_method            SHELXL-97 
_chemical_name_systematic 
; 
 2-hydroxyethylammonium 2-chloro-4-nitrobenzoate
; 
_chemical_name_common             ? 
_chemical_melting_point           ? 
_chemical_formula_moiety          ? 
_chemical_formula_sum 
 'C9 H11 Cl N2 O5' 
_chemical_formula_weight          262.65 
 
loop_ 
 _atom_type_symbol 
 _atom_type_description 
 _atom_type_scat_dispersion_real 
 _atom_type_scat_dispersion_imag 
 _atom_type_scat_source 
 'C'  'C'   0.0181   0.0091 
 'International Tables Vol C Tables 4.2.6.8 and 6.1.1.4' 
 'H'  'H'   0.0000   0.0000 
 'International Tables Vol C Tables 4.2.6.8 and 6.1.1.4' 
 'N'  'N'   0.0311   0.0180 
 'International Tables Vol C Tables 4.2.6.8 and 6.1.1.4' 
 'O'  'O'   0.0492   0.0322 
 'International Tables Vol C Tables 4.2.6.8 and 6.1.1.4' 
 'Cl'  'Cl'   0.3639   0.7018 
 'International Tables Vol C Tables 4.2.6.8 and 6.1.1.4' 
 
_symmetry_cell_setting            monoclinic 
_symmetry_space_group_name_H-M    P2(1)/c 
 
loop_ 
 _symmetry_equiv_pos_as_xyz 
 'x, y, z' 
 '-x, y+1/2, -z+1/2' 
 '-x, -y, -z' 
 'x, -y-1/2, z-1/2' 
 
_cell_length_a                    8.4020(17) 
_cell_length_b                    6.3340(13) 
_cell_length_c                    22.023(4) 
_cell_angle_alpha                 90.00 
_cell_angle_beta                  100.72(3) 
_cell_angle_gamma                 90.00 
_cell_volume                      1151.6(4) 
_cell_formula_units_Z             4 
_cell_measurement_temperature     293(2) 
_cell_measurement_reflns_used     ? 
_cell_measurement_theta_min       ? 
_cell_measurement_theta_max       ? 
 
_exptl_crystal_description        prism 
_exptl_crystal_colour             ? 
_exptl_crystal_size_max           0.22 
_exptl_crystal_size_mid           0.14 
_exptl_crystal_size_min           0.07 
_exptl_crystal_density_meas       ? 
_exptl_crystal_density_diffrn     1.515 
_exptl_crystal_density_method     'not measured' 
_exptl_crystal_F_000              544 
_exptl_absorpt_coefficient_mu     3.099 
_exptl_absorpt_correction_type    multi-scan 
_exptl_absorpt_correction_T_min   0.620 
_exptl_absorpt_correction_T_max   0.800 
_exptl_absorpt_process_details    sadabs 
 
_exptl_special_details 
; 
 ? 
; 
 
_diffrn_ambient_temperature       293(2) 
_diffrn_radiation_wavelength      1.54184 
_diffrn_radiation_type            CuK\a 
_diffrn_radiation_source          'fine-focus sealed tube' 
_diffrn_radiation_monochromator   graphite 
_diffrn_measurement_device_type   'Bruker AXS Smart' 
_diffrn_measurement_method        ? 
_diffrn_detector_area_resol_mean  ? 
_diffrn_standards_number          ? 
_diffrn_standards_interval_count  ? 
_diffrn_standards_interval_time   ? 
_diffrn_standards_decay_%         ? 
_diffrn_reflns_number             2336 
_diffrn_reflns_av_R_equivalents   0.0381 
_diffrn_reflns_av_sigmaI/netI     0.0131 
_diffrn_reflns_limit_h_min        -10 
_diffrn_reflns_limit_h_max        1 
_diffrn_reflns_limit_k_min        -7 
_diffrn_reflns_limit_k_max        0 
_diffrn_reflns_limit_l_min        -26 
_diffrn_reflns_limit_l_max        26 
_diffrn_reflns_theta_min          4.09 
_diffrn_reflns_theta_max          70.07 
_reflns_number_total              2192 
_reflns_number_gt                 2010 
_reflns_threshold_expression      >2sigma(I) 
 
_computing_data_collection        ? 
_computing_cell_refinement        ? 
_computing_data_reduction         ? 
_computing_structure_solution     'SHELXS-97 (Sheldrick, 1990)' 
_computing_structure_refinement   'SHELXL-97 (Sheldrick, 1997)' 
_computing_molecular_graphics     ? 
_computing_publication_material   ? 
 
_refine_special_details 
; 
 Refinement of F^2^ against ALL reflections.  The weighted R-factor wR and 
 goodness of fit S are based on F^2^, conventional R-factors R are based 
 on F, with F set to zero for negative F^2^. The threshold expression of 
 F^2^ > 2sigma(F^2^) is used only for calculating R-factors(gt) etc. and is 
 not relevant to the choice of reflections for refinement.  R-factors based 
 on F^2^ are statistically about twice as large as those based on F, and R- 
 factors based on ALL data will be even larger. 
; 
 
_refine_ls_structure_factor_coef  Fsqd  
_refine_ls_matrix_type            full 
_refine_ls_weighting_scheme       calc  
_refine_ls_weighting_details 
 'calc w=1/[\s^2^(Fo^2^)+(0.0759P)^2^+0.3652P] where P=(Fo^2^+2Fc^2^)/3' 
_atom_sites_solution_primary      direct 
_atom_sites_solution_secondary    difmap 
_atom_sites_solution_hydrogens    geom 
_refine_ls_hydrogen_treatment     constr 
_refine_ls_extinction_method      SHELXL 
_refine_ls_extinction_coef        0.0330(18) 
_refine_ls_extinction_expression 
 'Fc^*^=kFc[1+0.001xFc^2^\l^3^/sin(2\q)]^-1/4^' 
_refine_ls_number_reflns          2192 
_refine_ls_number_parameters      156 
_refine_ls_number_restraints      0 
_refine_ls_R_factor_all           0.0414 
_refine_ls_R_factor_gt            0.0384 
_refine_ls_wR_factor_ref          0.1163 
_refine_ls_wR_factor_gt           0.1128 
_refine_ls_goodness_of_fit_ref    1.007 
_refine_ls_restrained_S_all       1.007 
_refine_ls_shift/su_max           0.001 
_refine_ls_shift/su_mean          0.000 
 
loop_ 
 _atom_site_label 
 _atom_site_type_symbol 
 _atom_site_fract_x 
 _atom_site_fract_y 
 _atom_site_fract_z 
 _atom_site_U_iso_or_equiv 
 _atom_site_adp_type 
 _atom_site_occupancy 
 _atom_site_symmetry_multiplicity 
 _atom_site_calc_flag 
 _atom_site_refinement_flags 
 _atom_site_disorder_assembly 
 _atom_site_disorder_group 
N1 N 0.25648(17) 0.4691(3) 0.48132(7) 0.0458(4) Uani 1 1 d . . . 
H1AA H 0.2975 0.4773 0.4469 0.055 Uiso 1 1 calc R . . 
H2AA H 0.3254 0.5269 0.5125 0.055 Uiso 1 1 calc R . . 
H3AA H 0.1626 0.5380 0.4760 0.055 Uiso 1 1 calc R . . 
O1 O -0.04948(15) 0.2738(2) 0.45939(6) 0.0484(3) Uani 1 1 d . . . 
H1CA H -0.1196 0.2654 0.4282 0.073 Uiso 1 1 calc R . . 
C1 C 0.2299(2) 0.2447(3) 0.49553(9) 0.0466(4) Uani 1 1 d . . . 
H1DA H 0.2089 0.2327 0.5372 0.056 Uiso 1 1 calc R . . 
H1EA H 0.3264 0.1635 0.4931 0.056 Uiso 1 1 calc R . . 
C2 C 0.0891(2) 0.1584(3) 0.45064(9) 0.0446(4) Uani 1 1 d . . . 
H2AB H 0.1068 0.1752 0.4086 0.053 Uiso 1 1 calc R . . 
H2BA H 0.0750 0.0093 0.4583 0.053 Uiso 1 1 calc R . . 
Cl1 Cl 0.59946(6) 1.12551(7) 0.62430(2) 0.0572(2) Uani 1 1 d . . . 
N2 N 0.94930(19) 0.8960(3) 0.82987(7) 0.0520(4) Uani 1 1 d . . . 
O2 O 0.48223(15) 0.6175(2) 0.57840(6) 0.0507(4) Uani 1 1 d . . . 
O3 O 0.30259(15) 0.7205(3) 0.63486(7) 0.0635(5) Uani 1 1 d . . . 
O5 O 0.9690(2) 0.7815(3) 0.87520(7) 0.0771(5) Uani 1 1 d . . . 
O4 O 1.0325(2) 1.0495(4) 0.82523(8) 0.0786(6) Uani 1 1 d . . . 
C3 C 0.57714(17) 0.7460(2) 0.67886(7) 0.0333(4) Uani 1 1 d . . . 
C4 C 0.65741(19) 0.9392(3) 0.68186(7) 0.0360(4) Uani 1 1 d . . . 
C5 C 0.77922(19) 0.9903(3) 0.73108(8) 0.0403(4) Uani 1 1 d . . . 
H5A H 0.8330 1.1190 0.7326 0.048 Uiso 1 1 calc R . . 
C6 C 0.81794(19) 0.8441(3) 0.77765(7) 0.0395(4) Uani 1 1 d . . . 
C7 C 0.7415(2) 0.6518(3) 0.77737(8) 0.0425(4) Uani 1 1 d . . . 
H7A H 0.7698 0.5569 0.8098 0.051 Uiso 1 1 calc R . . 
C8 C 0.6213(2) 0.6042(3) 0.72720(8) 0.0394(4) Uani 1 1 d . . . 
H8A H 0.5689 0.4745 0.7258 0.047 Uiso 1 1 calc R . . 
C9 C 0.44168(19) 0.6914(3) 0.62565(8) 0.0372(4) Uani 1 1 d . . . 
 
loop_ 
 _atom_site_aniso_label 
 _atom_site_aniso_U_11 
 _atom_site_aniso_U_22 
 _atom_site_aniso_U_33 
 _atom_site_aniso_U_23 
 _atom_site_aniso_U_13 
 _atom_site_aniso_U_12 
N1 0.0345(7) 0.0528(9) 0.0500(8) -0.0123(7) 0.0078(6) -0.0052(6) 
O1 0.0382(6) 0.0545(8) 0.0508(7) -0.0101(6) 0.0041(5) 0.0020(5) 
C1 0.0397(9) 0.0556(11) 0.0447(9) 0.0043(8) 0.0081(7) 0.0050(8) 
C2 0.0463(9) 0.0372(8) 0.0518(10) -0.0029(7) 0.0129(8) -0.0006(7) 
Cl1 0.0720(4) 0.0425(3) 0.0541(3) 0.01275(18) 0.0037(2) -0.0021(2) 
N2 0.0400(8) 0.0751(11) 0.0410(8) -0.0132(8) 0.0075(6) -0.0002(8) 
O2 0.0421(6) 0.0676(9) 0.0432(7) -0.0199(6) 0.0101(5) -0.0060(6) 
O3 0.0337(7) 0.1006(12) 0.0556(8) -0.0184(8) 0.0070(6) 0.0028(7) 
O5 0.0814(11) 0.0875(12) 0.0517(9) 0.0036(8) -0.0154(7) 0.0076(10) 
O4 0.0593(9) 0.1192(15) 0.0572(9) -0.0191(9) 0.0108(7) -0.0444(10) 
C3 0.0305(7) 0.0363(8) 0.0353(8) -0.0068(6) 0.0116(6) -0.0006(6) 
C4 0.0384(8) 0.0334(8) 0.0373(8) 0.0002(6) 0.0101(6) -0.0002(6) 
C5 0.0395(8) 0.0380(8) 0.0450(9) -0.0077(7) 0.0122(7) -0.0083(7) 
C6 0.0329(7) 0.0515(9) 0.0344(8) -0.0080(7) 0.0073(6) 0.0000(7) 
C7 0.0448(9) 0.0453(9) 0.0382(9) 0.0041(7) 0.0098(7) 0.0035(7) 
C8 0.0430(8) 0.0346(8) 0.0426(9) -0.0018(6) 0.0134(7) -0.0051(6) 
C9 0.0336(7) 0.0380(8) 0.0403(8) -0.0045(7) 0.0076(6) -0.0035(6) 
 
_geom_special_details 
; 
 All esds (except the esd in the dihedral angle between two l.s. planes) 
 are estimated using the full covariance matrix.  The cell esds are taken 
 into account individually in the estimation of esds in distances, angles 
 and torsion angles; correlations between esds in cell parameters are only 
 used when they are defined by crystal symmetry.  An approximate (isotropic) 
 treatment of cell esds is used for estimating esds involving l.s. planes. 
; 
 
loop_ 
 _geom_bond_atom_site_label_1 
 _geom_bond_atom_site_label_2 
 _geom_bond_distance 
 _geom_bond_site_symmetry_2 
 _geom_bond_publ_flag 
N1 C1 1.482(3) . ? 
O1 C2 1.418(2) . ? 
C1 C2 1.497(3) . ? 
Cl1 C4 1.7343(17) . ? 
N2 O4 1.213(3) . ? 
N2 O5 1.220(3) . ? 
N2 C6 1.475(2) . ? 
O2 C9 1.245(2) . ? 
O3 C9 1.237(2) . ? 
C3 C8 1.389(2) . ? 
C3 C4 1.393(2) . ? 
C3 C9 1.514(2) . ? 
C4 C5 1.384(2) . ? 
C5 C6 1.375(3) . ? 
C6 C7 1.376(3) . ? 
C7 C8 1.384(3) . ? 
 
loop_ 
 _geom_angle_atom_site_label_1 
 _geom_angle_atom_site_label_2 
 _geom_angle_atom_site_label_3 
 _geom_angle 
 _geom_angle_site_symmetry_1 
 _geom_angle_site_symmetry_3 
 _geom_angle_publ_flag 
N1 C1 C2 110.04(15) . . ? 
O1 C2 C1 106.85(14) . . ? 
O4 N2 O5 123.56(18) . . ? 
O4 N2 C6 118.19(17) . . ? 
O5 N2 C6 118.25(18) . . ? 
C8 C3 C4 118.27(15) . . ? 
C8 C3 C9 120.04(14) . . ? 
C4 C3 C9 121.67(15) . . ? 
C5 C4 C3 121.58(15) . . ? 
C5 C4 Cl1 118.66(13) . . ? 
C3 C4 Cl1 119.71(13) . . ? 
C6 C5 C4 117.69(15) . . ? 
C5 C6 C7 123.16(16) . . ? 
C5 C6 N2 118.04(16) . . ? 
C7 C6 N2 118.79(17) . . ? 
C6 C7 C8 117.83(16) . . ? 
C7 C8 C3 121.45(16) . . ? 
O3 C9 O2 127.39(16) . . ? 
O3 C9 C3 115.86(14) . . ? 
O2 C9 C3 116.72(13) . . ? 
 
loop_ 
 _geom_torsion_atom_site_label_1 
 _geom_torsion_atom_site_label_2 
 _geom_torsion_atom_site_label_3 
 _geom_torsion_atom_site_label_4 
 _geom_torsion 
 _geom_torsion_site_symmetry_1 
 _geom_torsion_site_symmetry_2 
 _geom_torsion_site_symmetry_3 
 _geom_torsion_site_symmetry_4 
 _geom_torsion_publ_flag 
N1 C1 C2 O1 -63.19(18) . . . . ? 
C8 C3 C4 C5 0.6(2) . . . . ? 
C9 C3 C4 C5 178.83(14) . . . . ? 
C8 C3 C4 Cl1 -176.96(12) . . . . ? 
C9 C3 C4 Cl1 1.3(2) . . . . ? 
C3 C4 C5 C6 -0.6(2) . . . . ? 
Cl1 C4 C5 C6 176.96(12) . . . . ? 
C4 C5 C6 C7 -0.1(2) . . . . ? 
C4 C5 C6 N2 179.12(14) . . . . ? 
O4 N2 C6 C5 -10.6(2) . . . . ? 
O5 N2 C6 C5 169.84(17) . . . . ? 
O4 N2 C6 C7 168.61(18) . . . . ? 
O5 N2 C6 C7 -10.9(2) . . . . ? 
C5 C6 C7 C8 0.7(2) . . . . ? 
N2 C6 C7 C8 -178.47(14) . . . . ? 
C6 C7 C8 C3 -0.7(2) . . . . ? 
C4 C3 C8 C7 0.1(2) . . . . ? 
C9 C3 C8 C7 -178.17(14) . . . . ? 
C8 C3 C9 O3 81.0(2) . . . . ? 
C4 C3 C9 O3 -97.2(2) . . . . ? 
C8 C3 C9 O2 -97.18(19) . . . . ? 
C4 C3 C9 O2 84.6(2) . . . . ? 
 
loop_ 
 _geom_hbond_atom_site_label_D 
 _geom_hbond_atom_site_label_H 
 _geom_hbond_atom_site_label_A 
 _geom_hbond_distance_DH 
 _geom_hbond_distance_HA 
 _geom_hbond_distance_DA 
 _geom_hbond_angle_DHA 
 _geom_hbond_site_symmetry_A 
N1 H2AA O2  0.89 1.86 2.747(2) 173.3 . 
N1 H1AA O2  0.89 2.12 2.815(2) 134.7 3_666 
N1 H3AA O1  0.89 2.20 2.868(2) 131.2 3_566 
O1 H1CA O3  0.82 1.87 2.681(2) 169.1 3_566 
 
_diffrn_measured_fraction_theta_max    1.000 
_diffrn_reflns_theta_full              70.07 
_diffrn_measured_fraction_theta_full   1.000 
_refine_diff_density_max    0.330 
_refine_diff_density_min   -0.311 
_refine_diff_density_rms    0.048 
